# Supplementary material for: Peptide-Resorcinarene Conjugates Obtained via Click Chemistry: Synthesis and Antimicrobial Activity
Source: Antibiotics (Basel). 2023 Apr 18;12(4):773. doi: 10.3390/antibiotics12040773 (PMC10135297; doi:10.3390/antibiotics12040773)
Supplement: Supplementary file 1 [file antibiotics-12-00773-s001.zip]

Archive with 1 entries (1 files):
- antibiotics-2329883-supplementary.pdf
